# Supplementary material for: Band-resolved Caroli–de Gennes–Matricon states of multiple-flux-quanta vortices in a multiband superconductor
Source: Sci Adv. 2023 Sep 8;9(36):eadh9163. doi: 10.1126/sciadv.adh9163 (PMC10491140; doi:10.1126/sciadv.adh9163)
Supplement: Supplementary file 2 — Data S1 to S6 [file sciadv.adh9163_data_s1_to_s6.zip]

Archive with 6 entries (6 files):
- adh9163_Data_S1.html
- adh9163_Data_S2.html
- adh9163_Data_S3.html
- adh9163_Data_S4.html
- adh9163_Data_S5.html
- adh9163_Data_S6.html
